# Supplementary material for: The Capsid (ORF2) Protein of Hepatitis E Virus in Feces Is C-Terminally Truncated
Source: Pathogens. 2021 Dec 26;11(1):24. doi: 10.3390/pathogens11010024 (PMC8779013; doi:10.3390/pathogens11010024)
Supplement: Supplementary file 1 [file pathogens-11-00024-s001.zip]

Archive with 4 entries (4 files):
- 211221 Supplementary Figures.pdf
- 211221 Supplementary Table S1.xlsx
- 211221 Supplementary Table S2.xlsx
- 211221 Supplementary Table S3.xlsx
