# Supplementary material for: The Capsid (ORF2) Protein of Hepatitis E Virus in Feces Is C-Terminally Truncated
Source: Pathogens. 2021 Dec 26;11(1):24. doi: 10.3390/pathogens11010024 (PMC8779013; doi:10.3390/pathogens11010024)
Supplement: Supplementary file 1 [file pathogens-11-00024-s001.zip › 211221 Supplementary Table S1.xlsx]

## Sheet: S. Tab. S1
Supplementary Table S1. The amino acid sequences around R578 of ORF2 proteins among the various HEV strains of genotypes 1-8
Genotype	Accession#	564	565	566	567	568	569	570	571	572	573	574	575	576	577	578	579	580	581	582	583	584	585	586	587	588	589	590	591	592
1a	AF051830	T	A	S	G	Q	L	L	V	E	N	A	A	G	H	R	V	A	I	S	T	Y	T	T	S	L	G	A	G	P
	AF076239	T	A	S	D	Q	L	L	V	E	N	A	A	G	H	R	V	A	I	S	T	Y	T	T	S	L	G	A	G	P
	AF185822	T	A	S	D	Q	L	L	V	E	N	A	A	G	H	R	V	A	I	S	T	Y	T	T	S	L	G	A	G	P
	D10330	T	A	S	D	Q	L	L	V	E	N	A	A	G	H	R	V	A	I	S	T	Y	T	T	S	L	G	A	G	P
	DQ459342	T	A	S	D	Q	L	L	V	E	N	A	A	G	H	R	V	A	I	S	T	Y	T	T	S	L	G	A	G	P
	FJ457024	T	A	S	D	Q	L	L	V	E	N	A	A	G	H	R	V	A	I	S	T	Y	T	T	S	L	G	A	G	P
	JF443719	T	A	S	D	Q	L	L	V	E	N	A	A	G	H	R	V	A	I	S	T	Y	T	T	S	L	G	A	G	P
	JF443720	A	S	D	Q	L	L	V	E	N	A	A	G	H	R	V	A	I	S	T	Y	T	T	S	L	G	A	G	P	V
	LC061267	T	A	S	D	Q	L	L	V	E	N	A	A	G	H	R	V	A	I	S	T	Y	T	T	S	L	G	A	G	P
	M73218	T	A	S	D	Q	L	L	V	E	N	A	A	G	H	R	V	A	I	S	T	Y	T	T	S	L	G	A	G	P
	X99441	T	A	S	D	Q	L	L	V	E	N	A	A	G	H	R	V	A	I	S	T	Y	T	T	S	L	G	A	G	P
1b	AF444003	T	A	S	D	Q	L	L	V	E	N	A	A	G	H	R	V	A	I	S	T	Y	T	T	S	L	G	A	G	P
	D11092	T	A	S	D	Q	L	L	V	E	N	A	A	G	H	R	V	A	I	S	T	Y	T	T	S	L	G	A	G	P
	D11093	T	A	S	D	Q	L	L	V	E	N	A	A	G	H	R	V	A	I	S	T	Y	T	T	S	L	G	A	G	P
	JQ655734	T	A	S	D	Q	L	L	V	E	N	A	A	G	H	R	V	A	I	S	T	Y	T	T	S	L	G	A	G	P
	L25595	T	A	S	D	Q	L	L	V	E	N	A	A	G	H	R	V	A	I	S	T	Y	T	T	S	L	G	A	G	P
1c	JF443717	T	A	S	D	Q	L	L	I	E	N	A	A	G	H	R	V	A	I	S	T	Y	T	T	S	L	G	A	G	P
	X98292	T	A	S	D	Q	L	L	I	E	N	A	A	G	H	R	V	A	I	S	T	Y	T	T	S	L	G	A	G	P
1d	AY230202	T	A	S	D	Q	L	L	V	E	N	A	A	G	H	R	V	A	I	S	T	Y	T	T	S	L	G	A	G	P
1e	AY204877	T	A	S	D	Q	L	L	I	E	N	V	A	G	H	R	V	A	I	S	T	Y	T	T	S	L	G	A	G	P
1f	AB720035	T	A	S	D	Q	L	L	V	E	N	A	A	G	H	R	V	A	I	S	T	Y	T	T	S	L	G	A	G	P
	JF443721	T	A	S	D	Q	L	L	V	E	N	A	A	G	H	R	V	A	I	S	T	Y	T	T	S	L	G	A	G	P
	JF443722	A	S	D	Q	L	L	V	E	N	A	A	G	H	R	V	A	I	S	T	Y	T	T	S	L	G	A	G	P	V
	JF443723	T	A	S	D	Q	L	L	V	E	N	A	A	G	H	R	V	A	I	S	T	Y	T	T	S	L	G	A	G	P
	JF443724	A	S	D	Q	L	L	V	E	N	A	A	G	H	R	V	A	I	S	T	Y	T	T	S	L	G	A	G	P	V
	JF443725	A	S	D	Q	L	L	V	E	N	A	A	G	H	R	V	A	I	S	T	Y	T	T	S	L	G	A	G	P	V
	JF443726	T	A	S	D	Q	L	L	V	E	N	A	A	G	H	R	V	A	I	S	T	Y	T	T	S	L	G	A	G	P
1g	LC225387	T	A	S	D	Q	L	L	I	E	N	A	A	G	H	R	V	A	I	S	T	Y	T	T	S	L	G	A	G	P
1	MH918640	T	A	S	D	Q	L	L	I	E	N	A	A	G	H	R	V	A	I	S	T	Y	T	T	S	L	G	A	G	P
2a	M74506	A	S	D	Q	I	L	I	E	N	A	A	G	H	R	V	A	I	S	T	Y	T	T	R	L	G	A	G	P	V
2b	MH809516	T	A	S	D	Q	I	L	I	E	N	A	A	G	H	R	V	A	I	S	T	Y	T	T	S	L	G	A	G	P
3a	AB074918	T	A	S	D	Q	I	L	I	E	N	A	A	G	H	R	V	A	I	S	T	Y	T	T	S	L	G	A	G	P
	AB074920	T	A	S	D	Q	I	L	I	E	N	A	A	G	H	R	V	A	I	S	T	Y	T	T	S	L	G	A	G	P
	AB089824	T	A	S	D	Q	I	L	I	E	N	A	A	G	H	R	V	A	I	S	T	Y	T	T	S	L	G	A	G	P
	AB591734	T	A	S	D	Q	I	L	I	E	N	A	A	G	H	R	V	A	I	S	T	Y	T	T	S	L	G	A	G	P
	AF060669	T	A	S	D	Q	I	L	I	E	N	A	A	G	H	R	V	A	I	S	T	Y	T	T	S	L	G	A	G	P
	AF082843	T	A	S	D	Q	I	L	I	E	N	A	A	G	H	R	V	A	I	S	T	Y	T	T	S	L	G	A	G	P
	FJ426403	T	A	S	D	Q	I	L	I	G	N	A	A	G	H	R	V	A	I	S	T	Y	T	T	S	L	G	A	G	P
	FJ426404	T	A	S	D	Q	I	L	I	E	N	A	A	G	H	R	V	A	I	S	T	Y	T	T	S	L	G	A	G	P
	JN564006	T	A	S	D	Q	I	L	I	E	N	A	A	G	H	R	V	A	I	S	T	Y	T	T	S	L	G	A	G	P
	JN837481	T	A	S	D	Q	I	L	I	E	N	A	A	G	H	R	V	A	I	S	T	Y	T	T	S	L	G	A	G	P
	JQ679013	T	A	S	D	Q	I	L	I	E	N	A	A	G	H	R	V	A	I	S	T	Y	T	T	S	L	G	A	G	P
	KF303502	T	A	S	D	Q	I	L	I	E	N	A	A	G	H	R	V	A	I	S	T	Y	T	T	S	L	G	A	G	P
3b	AB073912	T	A	S	D	Q	I	L	I	E	N	A	A	G	H	R	V	A	I	S	T	Y	T	T	S	L	G	A	G	P
	AB091394	T	A	S	D	Q	I	L	I	E	N	A	A	G	H	R	V	A	I	S	T	Y	T	T	S	L	G	A	G	P
	AB189071	T	A	S	D	Q	I	L	V	E	N	A	A	G	H	R	V	A	I	S	T	Y	T	T	S	L	G	A	G	P
	AB222182	T	A	S	D	Q	I	L	I	E	N	A	A	G	H	R	V	A	I	S	T	Y	T	T	S	L	G	A	G	P
	AB222183	T	A	S	D	Q	I	L	I	E	N	A	A	G	H	R	V	A	I	S	T	Y	T	T	S	L	G	A	G	P
	AB222184	T	A	S	D	Q	I	L	I	E	N	A	P	G	H	R	V	T	I	S	T	Y	T	T	S	L	G	A	G	P
	AB236320	T	A	S	D	Q	I	L	I	E	N	A	A	G	H	R	V	A	I	S	T	Y	T	T	S	L	G	A	G	P
	AB246676	T	A	S	D	Q	I	L	I	E	N	A	A	G	H	R	V	A	I	S	T	Y	T	T	S	L	G	A	G	P
	AB291955	T	A	S	D	Q	I	L	I	E	N	A	A	G	H	R	V	A	I	S	T	Y	T	T	S	L	G	A	G	P
	AB291962	T	A	S	D	Q	I	L	I	E	N	A	A	G	H	R	V	A	I	S	T	Y	T	T	S	L	G	A	G	P
	AB291963	T	A	S	D	Q	I	L	I	E	N	A	A	G	H	R	V	A	I	S	T	Y	T	T	S	L	G	A	G	P
	AB301710	T	A	S	D	Q	I	L	I	E	N	A	A	G	H	R	V	A	I	S	T	Y	T	T	S	L	G	A	G	P
	AB369691	T	A	S	D	Q	I	L	I	E	N	A	A	G	H	R	V	A	I	S	T	Y	T	T	S	L	G	A	G	P
	AB481228	T	A	S	D	Q	I	L	I	E	N	A	A	G	H	R	V	A	I	S	T	Y	T	T	S	L	G	A	G	P
	AB481229	T	A	S	D	Q	I	L	I	E	N	A	A	G	H	R	V	A	I	S	T	Y	T	T	S	L	G	A	G	P
	AB630971	T	A	S	D	Q	I	L	I	E	N	A	A	G	H	R	V	A	I	S	T	Y	T	T	S	L	G	A	G	P
	AB740232	T	A	S	D	Q	I	L	I	E	N	A	A	G	H	R	V	A	I	S	T	Y	T	T	S	L	G	A	G	P
	AF060668	T	A	S	D	Q	I	L	I	E	N	A	A	G	H	R	V	A	I	S	T	Y	T	T	S	L	G	A	G	P
	AP003430	T	A	S	D	Q	I	L	I	E	N	A	A	G	H	R	V	A	I	S	T	Y	T	T	S	L	G	A	G	P
	FJ527832	T	A	S	D	Q	I	L	I	E	N	A	A	G	H	R	V	A	I	S	T	Y	T	T	S	L	G	A	G	P
	KJ507955	T	A	S	D	Q	I	L	I	E	N	A	S	G	H	R	V	A	I	S	T	Y	T	T	S	L	G	A	G	P
	KJ507956	A	A	S	D	Q	I	L	I	E	N	A	A	G	H	R	V	A	I	S	T	Y	T	T	S	L	G	A	S	P
3c	FJ705359	T	A	S	D	Q	I	L	I	E	N	A	A	G	H	R	V	A	I	S	T	Y	T	T	S	L	G	A	G	P
	KC618402	T	A	S	D	Q	I	L	I	E	N	A	A	G	H	R	V	A	I	S	T	Y	T	T	S	L	G	A	G	P
	KJ701409	T	A	S	D	Q	I	L	I	E	N	A	A	G	H	R	V	A	I	S	T	Y	T	P	S	L	G	A	G	P
3e	AB248521	T	A	S	D	Q	I	L	I	E	N	A	A	G	H	R	V	A	I	S	T	Y	T	T	S	L	G	A	G	P
	AB248522	T	A	S	D	Q	I	L	I	E	N	A	A	G	H	R	V	A	I	S	T	Y	T	T	S	L	G	A	G	P
	AB291958	T	A	S	D	Q	I	L	I	E	N	A	A	G	H	R	V	A	I	S	T	Y	T	T	S	L	G	A	G	P
	AB780453	T	A	S	D	Q	I	L	I	E	N	A	A	G	H	R	V	A	I	S	T	Y	T	T	S	L	G	A	G	P
	EU360977	T	A	S	D	Q	I	L	I	E	N	A	A	G	H	R	V	A	I	S	T	Y	T	T	S	L	G	A	G	P
	FJ998015	T	A	S	D	Q	I	L	I	E	N	A	A	G	H	R	V	A	I	S	T	Y	T	T	S	L	G	A	G	P
	HM055578	T	A	S	D	Q	I	L	I	E	N	A	A	G	H	R	V	A	I	S	T	Y	T	T	S	L	G	A	G	P
	JQ013795	T	A	S	D	Q	I	L	I	E	N	A	A	G	H	R	V	A	I	S	T	Y	T	T	S	L	G	A	G	P
	JQ026407	T	A	S	D	Q	I	L	I	E	N	A	A	G	H	R	V	A	I	S	T	Y	T	T	S	L	G	A	G	P
	JQ953665	T	A	S	D	Q	I	L	I	E	N	A	A	G	H	R	V	A	I	S	T	Y	T	T	S	L	G	A	G	P
	KF922359	T	A	S	D	Q	I	L	I	E	N	A	A	G	H	R	V	A	I	S	T	Y	T	T	S	L	G	A	G	P
	KP698919	T	A	S	D	Q	I	L	I	E	N	A	A	G	H	R	V	A	I	S	T	Y	T	T	S	L	G	A	G	P
3f	AB291961	T	A	S	D	Q	I	L	I	E	N	A	A	G	H	R	V	A	I	S	T	Y	T	T	S	L	S	A	G	P
	AB369687	T	A	S	D	Q	I	L	I	E	N	A	A	G	H	R	V	A	I	S	T	Y	T	T	S	L	G	A	G	P
	AB850879	T	A	S	D	Q	I	L	I	E	N	A	A	G	H	R	V	A	I	S	T	Y	T	T	S	L	G	A	G	P
	EU375463	T	A	S	D	Q	I	L	I	E	N	A	A	G	H	R	V	A	I	S	T	Y	T	T	S	L	G	A	G	P
	EU495148	T	A	S	D	Q	I	L	I	E	N	A	A	G	H	R	V	A	I	S	T	Y	T	T	S	L	G	A	G	P
	EU723512	T	A	S	D	Q	I	L	I	E	N	A	A	G	H	R	V	A	I	S	T	Y	T	T	S	L	G	A	G	P
	EU723513	T	A	S	D	Q	I	L	I	E	N	A	A	G	H	R	V	A	I	S	T	Y	T	T	S	L	G	A	G	P
	EU723514	T	A	S	D	Q	I	L	I	E	N	A	A	G	H	R	V	A	I	S	T	Y	T	T	S	L	G	A	G	P
	EU723516	T	A	S	D	Q	I	L	I	E	N	A	A	G	H	R	V	A	I	S	T	Y	T	T	S	L	G	A	G	P
	FJ653660	T	A	S	D	Q	I	L	I	E	N	A	A	G	H	R	V	A	I	S	T	Y	T	T	S	L	G	A	G	P
	FJ956757	T	A	S	D	Q	I	L	I	E	N	A	A	G	H	R	V	A	I	S	T	Y	T	T	S	L	G	A	G	P
	JN906976	T	A	S	D	Q	I	L	I	E	N	A	A	G	H	R	V	A	I	S	T	Y	T	T	S	L	G	A	G	P
	JQ953666	T	A	S	D	Q	I	L	I	E	N	A	A	G	H	R	V	A	I	S	T	Y	T	T	S	L	G	A	G	P
	KC166971	T	A	S	D	Q	I	L	I	E	N	A	A	G	H	R	V	A	I	S	T	Y	T	T	S	L	G	A	G	P
3g	AF455784	T	A	S	D	Q	I	L	I	E	N	A	A	G	H	R	V	A	I	S	T	Y	T	T	S	L	G	A	G	P
3h	JQ013794	T	A	S	D	Q	I	L	I	E	N	A	A	G	H	R	V	A	I	S	T	Y	T	T	S	L	G	A	G	P
3i	FJ998008	T	A	S	D	Q	I	L	I	E	N	A	A	G	H	R	V	A	I	S	T	Y	T	T	S	L	G	A	G	P
3j	AY115488	T	A	S	D	Q	I	L	I	E	N	A	A	G	H	R	V	A	I	S	T	Y	T	T	S	L	G	A	G	P
3k	AB369689	T	A	S	D	Q	I	L	I	E	N	A	A	G	H	R	V	A	I	S	T	Y	T	T	S	L	G	A	G	P
3l	JQ953664	T	A	S	D	Q	I	L	I	E	N	A	A	G	H	R	V	A	I	S	T	Y	T	T	S	L	G	A	G	P
3m	KU513561	T	A	S	D	Q	I	L	I	E	N	A	A	G	H	R	V	A	I	S	T	Y	T	T	S	L	G	A	G	P
3	AB290313	T	A	S	D	Q	I	L	I	E	N	A	A	G	H	R	V	A	I	S	T	Y	T	T	S	L	G	A	G	P
	KP294371	T	A	S	D	Q	I	L	I	E	N	A	A	G	H	R	V	A	I	S	T	Y	T	T	S	L	G	A	G	P
	LC260517	T	A	S	D	Q	I	L	I	E	N	A	A	G	H	R	V	A	I	S	T	Y	T	T	S	L	G	A	G	P
	MF959764	T	A	S	D	Q	I	L	V	E	N	A	A	G	H	R	V	A	I	S	T	Y	T	T	S	L	G	A	G	P
	MF959765	T	A	S	D	Q	I	L	I	E	N	A	A	G	H	R	V	A	I	S	T	Y	T	T	S	L	G	A	G	P
	MK390971	T	A	S	D	Q	I	L	I	E	N	A	A	G	H	R	V	A	I	S	T	Y	T	T	S	L	G	A	G	P
3ra	AB740220	T	A	S	D	Q	I	L	I	E	N	A	T	D	H	R	V	A	V	S	T	Y	T	T	S	L	G	A	G	P
	AB740221	T	A	S	D	Q	I	L	I	E	N	A	A	D	H	R	V	A	V	S	T	Y	T	T	S	L	G	A	G	P
	AB740222	T	A	S	D	Q	I	L	I	E	N	A	A	D	H	R	V	A	V	S	T	Y	T	T	S	L	G	A	G	P
	FJ906895	P	A	S	D	Q	I	L	I	E	N	A	A	D	H	R	V	A	V	S	T	Y	P	T	S	L	G	A	G	P
	FJ906896	S	D	Q	I	L	I	E	N	A	A	D	H	R	V	A	V	S	T	Y	T	A	S	L	G	A	G	P	V	S
	GU937805	T	A	S	D	Q	I	L	I	E	N	A	A	D	H	R	V	A	V	S	T	Y	T	T	S	L	G	A	G	P
	JQ013791	V	A	S	D	Q	I	L	I	E	N	A	A	G	H	R	V	A	I	S	T	Y	T	T	S	L	G	A	G	P
	JQ013792	V	A	S	D	Q	I	L	I	E	N	G	A	G	H	R	V	A	I	S	T	Y	T	T	S	L	G	A	G	P
	JQ013793	T	A	S	D	Q	I	L	I	E	N	A	A	D	H	R	V	A	V	S	T	Y	T	T	S	L	G	A	G	P
	JX565469	T	A	S	D	Q	I	L	I	E	N	A	A	E	H	R	V	A	V	S	T	Y	T	T	S	L	G	A	G	P
	KJ013415	T	A	S	D	Q	I	L	I	E	N	A	A	D	H	R	V	A	V	S	T	Y	T	T	S	L	G	A	G	P
4a	AB197673	T	A	S	D	Q	I	L	I	E	N	A	A	G	H	R	V	C	I	S	T	Y	T	T	N	L	G	S	G	P
	AB197674	T	A	S	D	Q	I	L	I	E	N	A	A	G	H	R	V	C	I	S	T	Y	T	T	N	L	G	S	G	P
	EF077630	T	A	S	D	Q	I	L	I	E	N	A	A	G	H	R	A	C	I	S	T	Y	T	T	N	L	G	S	G	P
	EU366959	T	A	S	D	Q	I	L	I	E	N	A	A	D	H	R	V	C	I	S	T	Y	T	T	N	L	G	S	G	P
	FJ763142	T	A	S	D	Q	I	L	I	E	N	A	A	G	H	R	V	C	I	S	T	Y	T	T	N	L	G	S	G	P
	GU119960	T	A	S	D	Q	I	L	I	E	N	A	A	G	H	R	V	C	I	S	T	Y	T	T	N	L	G	S	G	P
	HQ634346	T	A	S	D	Q	I	L	I	E	N	A	A	G	H	R	V	C	I	S	T	Y	T	T	N	L	G	S	G	P
	JQ655733	T	A	S	D	Q	V	L	I	E	N	A	A	G	H	R	V	C	I	S	T	Y	T	T	N	L	G	S	G	P
	KC492825	T	A	S	D	Q	I	L	I	E	N	A	A	G	H	R	V	C	I	S	T	Y	T	T	N	L	G	S	G	P
	KC692453	T	A	S	D	Q	I	L	I	E	N	A	A	G	H	R	V	C	I	S	T	Y	T	T	N	L	G	S	G	P
4b	AB291964	T	A	S	D	Q	I	L	I	E	N	A	A	G	H	R	V	C	I	S	T	Y	T	T	N	L	G	S	G	P
	DQ279091	T	A	S	D	Q	I	L	I	E	N	A	A	G	H	R	V	C	I	S	T	Y	T	T	N	L	G	S	G	P
	EU676172	T	A	S	D	Q	I	L	I	E	N	A	A	G	H	R	V	C	I	S	T	Y	T	T	N	L	G	S	G	P
	JX855794	T	A	S	D	Q	I	L	I	E	N	A	A	G	H	R	V	C	I	S	T	Y	T	T	N	L	G	A	G	P
	LC042232	T	A	S	D	Q	I	L	I	E	N	A	A	G	H	R	V	C	I	S	T	Y	T	T	N	L	G	S	G	P
4c	AB074915	T	A	S	D	Q	I	L	I	E	N	A	A	G	H	R	V	C	I	S	T	Y	T	T	N	L	G	S	G	P
	AB080575	T	A	S	D	Q	I	L	I	E	N	A	A	G	H	R	V	C	I	S	T	Y	T	T	N	L	G	S	G	P
	AB161717	T	A	S	D	Q	I	L	I	E	N	A	A	G	H	R	V	C	I	S	T	Y	T	T	N	L	G	S	G	P
	AB200239	T	A	S	D	Q	I	L	I	E	N	A	A	G	H	R	V	C	I	S	T	Y	T	T	N	L	G	S	G	P
	AB481227	T	A	S	D	Q	I	L	I	E	N	A	A	G	H	R	V	C	I	S	T	Y	T	T	N	L	G	S	G	P
4d	AJ272108	S	D	Q	I	L	I	E	N	A	A	G	H	R	V	C	I	S	T	Y	T	T	N	L	G	S	G	P	V	S
	AY594199	T	A	S	D	Q	I	L	I	E	N	A	A	G	H	R	V	C	I	S	T	Y	T	T	N	L	G	S	G	P
	FJ610232	T	A	S	D	Q	I	L	I	E	N	A	A	G	H	R	V	C	I	S	T	Y	T	T	N	L	G	S	G	P
	GU206559	T	A	S	D	Q	T	L	I	E	N	A	A	G	H	R	V	C	I	S	T	Y	T	T	N	L	G	S	G	P
	GU361892	T	A	S	D	Q	I	L	I	E	N	A	A	G	H	R	V	C	I	S	T	Y	T	T	N	L	G	S	G	P
	HM152568	T	A	S	D	Q	I	L	I	E	N	A	A	G	H	R	V	C	I	S	T	Y	T	T	N	L	G	S	G	P
	JQ655736	T	A	S	D	Q	I	L	I	E	N	A	A	G	H	R	V	C	I	S	T	Y	T	T	N	L	G	S	G	P
	KC163335	T	A	S	D	Q	I	L	I	E	N	A	A	G	H	R	V	C	I	S	T	Y	T	T	N	L	G	S	G	P
	KF176351	T	A	S	D	Q	I	L	I	E	N	A	A	G	H	R	V	C	I	S	T	Y	T	T	N	L	G	S	G	P
4e	AY723745	T	A	S	D	Q	I	L	I	E	N	A	A	G	H	R	V	C	I	S	T	Y	T	T	N	L	G	S	G	P
4f	AB220974	T	A	S	D	Q	I	L	I	E	N	A	A	G	H	R	V	C	I	S	T	Y	T	T	N	L	G	S	G	P
4g	AB108537	T	A	S	D	Q	I	L	I	E	N	A	A	G	H	R	V	C	I	S	T	Y	T	T	N	L	G	S	G	P
	AB698654	T	A	S	D	Q	I	L	I	E	N	A	A	G	H	R	V	C	I	S	T	Y	T	T	N	L	G	S	G	P
4h	GU119961	T	A	S	D	Q	I	L	I	E	N	A	A	G	H	R	V	C	I	S	T	Y	T	T	N	L	G	S	G	P
	GU188851	T	A	S	D	Q	I	L	I	E	N	A	P	G	H	R	V	C	I	S	T	Y	T	T	N	L	G	S	G	P
	JQ655735	T	A	S	D	Q	I	L	I	E	N	A	A	G	H	R	V	C	I	S	T	Y	T	T	N	L	G	S	G	P
	JQ740781	T	A	S	D	Q	I	L	I	E	N	A	A	G	H	R	V	C	I	S	T	Y	T	T	N	L	G	S	G	P
	KJ155502	T	A	S	D	Q	I	L	I	E	N	A	S	G	H	R	V	C	I	S	T	Y	T	T	N	L	G	S	G	P
4i	AB369690	T	A	S	D	Q	I	L	I	E	N	A	P	G	H	R	V	C	I	S	T	Y	T	T	N	L	G	S	G	P
	AB602440	T	A	S	D	Q	I	L	I	E	N	A	A	G	H	R	V	C	I	S	T	Y	T	T	N	L	G	S	G	P
	AB909124	T	A	S	D	Q	I	L	I	E	N	A	A	G	H	R	V	C	I	S	T	Y	T	T	N	L	G	S	G	P
	AB909125	T	A	S	D	Q	I	L	I	E	N	A	A	G	H	R	V	C	I	S	T	Y	T	T	N	L	G	S	G	P
	DQ450072	T	A	S	D	Q	I	L	I	E	N	A	P	G	H	R	V	C	I	S	T	Y	T	T	N	L	G	S	G	P
	EF570133	T	A	S	D	Q	I	L	I	E	N	A	A	G	H	R	V	C	I	S	T	Y	T	T	N	L	G	S	G	P
	HM439284	T	A	S	D	Q	I	L	I	E	N	A	P	G	H	R	V	C	I	S	T	Y	T	T	N	L	G	S	G	P
	JF915746	T	A	S	D	Q	I	L	I	E	N	A	P	G	H	R	V	C	I	S	T	Y	T	T	N	L	G	S	G	P
	JQ993308	T	A	S	D	Q	I	L	I	E	N	A	P	G	H	R	V	C	I	S	T	Y	T	T	N	L	G	S	G	P
4	AB369688	T	A	S	D	Q	I	L	I	E	N	A	A	G	H	R	V	C	I	S	T	Y	T	T	N	L	G	S	G	P
	MK410048	T	A	S	D	H	C	L	I	E	N	A	A	G	H	R	V	C	I	S	T	Y	T	T	N	L	G	S	G	P
5a	AB573435	T	A	S	D	Q	I	L	I	E	N	A	A	G	H	R	V	C	I	S	T	Y	T	T	S	L	G	S	G	P
	LC545471	T	A	S	D	Q	I	L	I	E	N	A	A	G	H	R	V	C	I	S	T	Y	T	T	S	L	G	S	G	P
6a	AB602441	T	A	S	D	Q	I	L	V	E	N	A	P	G	H	R	V	C	I	S	T	Y	T	T	N	L	G	S	G	P
6	AB856243	T	A	S	D	Q	I	L	V	E	N	A	P	G	H	R	V	C	I	S	T	Y	T	T	S	L	G	S	G	P
7a	KJ496143	T	A	S	D	H	I	L	I	E	N	A	A	G	H	R	V	A	I	S	T	Y	T	T	S	L	G	A	G	P
7	KJ496144	T	A	S	D	H	I	L	I	E	N	A	A	G	H	R	V	A	I	S	T	Y	T	T	S	L	G	A	G	P
8a	KX387865	T	A	S	D	Q	I	L	I	E	N	A	A	G	H	R	V	A	I	S	T	Y	T	T	S	L	G	V	G	P
	KX387866	T	A	S	D	Q	I	L	I	E	N	A	A	G	H	R	V	A	I	S	T	Y	T	T	S	L	G	V	G	P
	KX387867	T	A	S	D	Q	I	L	I	E	N	A	A	G	H	R	V	A	I	S	T	Y	T	T	S	L	G	V	G	P
8	LC597024	T	A	S	D	Q	I	L	I	E	N	A	A	G	H	R	V	A	I	S	T	Y	T	T	S	L	G	V	G	P
	LC597025	T	A	S	D	Q	I	L	I	E	N	A	A	G	H	R	V	A	I	S	T	Y	T	T	S	L	G	V	G	P
	MH410174	T	A	S	D	Q	I	L	I	E	N	A	A	G	H	R	V	A	I	S	T	Y	T	T	S	L	G	V	G	P
	MH410175	T	A	S	D	Q	I	L	I	E	N	A	A	G	H	R	V	A	I	S	T	Y	T	T	S	L	G	V	G	P
	MH410176	T	A	S	D	Q	I	L	I	E	N	A	A	G	H	R	V	A	I	S	T	Y	T	T	S	L	G	V	G	P
