# Supplementary material for: The Capsid (ORF2) Protein of Hepatitis E Virus in Feces Is C-Terminally Truncated
Source: Pathogens. 2021 Dec 26;11(1):24. doi: 10.3390/pathogens11010024 (PMC8779013; doi:10.3390/pathogens11010024)
Supplement: Supplementary file 1 [file pathogens-11-00024-s001.zip › 211221 Supplementary Table S2.xlsx]

## Sheet: S2
Supplementary Table S2. The amino acid sequences around K567 of rat ORF2 proteins among the various rat HEV strains
Accession#	553	554	555	556	557	558	559	560	561	562	563	564	565	566	567	568	569	570	571	572	573	574	575	576	577	578	579	580	581
LC549185	T	D	S	D	S	L	W	V	W	W	D	G	G	S	K	A	Y	L	Y	I	S	T	Y	T	T	M	L	G	A
LC549186	T	D	S	D	S	L	W	V	W	W	D	G	S	S	K	A	Y	L	Y	I	S	T	Y	T	T	M	L	G	A
MG600417	T	D	S	D	S	L	W	V	W	W	D	G	G	S	K	A	Y	L	Y	I	S	T	Y	T	T	M	L	G	A
MG813927	T	D	S	D	S	L	W	V	W	W	D	G	G	S	K	A	Y	L	Y	I	S	T	Y	T	T	M	L	G	A
MK050105	T	D	S	D	S	L	W	V	W	W	D	G	A	S	K	A	Y	L	Y	L	S	T	Y	T	T	M	L	G	A
AB847305	T	D	S	D	S	L	W	V	W	W	D	G	G	S	K	A	Y	L	Y	I	S	T	Y	T	T	M	L	G	T
AB847306	T	D	S	D	S	I	W	V	W	W	D	G	G	S	K	A	Y	L	Y	I	S	T	Y	T	T	M	L	G	A
AB847307	T	D	S	D	S	L	W	V	W	W	D	G	G	S	K	A	Y	L	Y	I	S	T	Y	T	T	V	L	G	T
AB847308	T	D	S	D	S	L	W	V	W	W	D	G	T	S	K	A	Y	L	Y	V	S	T	Y	T	T	M	L	G	A
AB847309	T	D	S	D	S	I	W	V	W	W	D	G	G	S	K	A	Y	L	Y	I	S	T	Y	T	T	M	L	G	A
GU345042	T	D	S	D	S	L	W	V	W	W	D	G	T	S	K	G	Y	L	Y	V	S	T	Y	T	T	M	L	G	A
GU345043	T	D	S	D	S	L	W	V	W	W	D	G	T	S	K	A	Y	L	Y	V	S	T	Y	T	T	M	L	G	A
JN167537	T	D	S	D	S	L	W	V	W	W	D	G	T	S	K	A	Y	L	Y	V	P	T	Y	T	T	M	L	G	A
JN167538	T	D	S	D	S	L	W	V	W	W	D	G	T	S	K	A	Y	L	Y	V	S	T	Y	T	T	M	L	G	A
JX120573	T	D	S	D	S	L	W	V	W	W	D	G	G	S	K	A	Y	L	Y	I	S	T	Y	T	T	M	L	G	T
KM516906	T	D	S	D	S	L	W	V	W	W	D	G	T	S	K	A	Y	L	Y	L	S	T	Y	T	T	M	L	G	A
LC145325	T	D	S	D	S	L	W	V	W	W	D	G	G	S	K	A	Y	L	Y	I	S	T	Y	T	T	M	L	G	A
LC225388	T	D	S	D	S	L	W	V	W	W	D	G	G	S	K	A	Y	L	Y	I	S	T	Y	T	T	M	L	G	A
LC225389	T	D	S	D	S	L	W	V	W	W	D	G	G	S	K	A	Y	L	Y	L	S	T	Y	T	T	M	L	G	T
LC549184	T	I	D	S	D	S	L	W	V	W	W	D	G	G	S	K	A	Y	L	Y	L	S	T	Y	T	T	M	L	G
