# Supplementary material for: The Capsid (ORF2) Protein of Hepatitis E Virus in Feces Is C-Terminally Truncated
Source: Pathogens. 2021 Dec 26;11(1):24. doi: 10.3390/pathogens11010024 (PMC8779013; doi:10.3390/pathogens11010024)
Supplement: Supplementary file 1 [file pathogens-11-00024-s001.zip › 211221 Supplementary Table S3.xlsx]

## Sheet: Sheet1
Supplementary Table S3. Primers used in this study
PCR product	forword primer (5'-3')	reverse primer (5'-3')
ORF2 full-length (1-660)	GCTAGCCACCATGCGCCCTAGGGCTGTTCTG	ACTCTAGATTAAGACTCCCGGGTTTTACCT
ORF2 112-350-FLAG	TGGGGCGCTAGCCACCATGGCTATCTCACCAGCC	ACTTCAGCGGCCGCTACTTGTCATCGTCGTCCTTGTAATCCTCGAGCATAAAACGCGT
ORF2 112-608	TGGGGCGCTAGCCACCATGGCTATCTCACCAGCC	ATCCTCCTCGAGAGCAAGAGCCGA
ORF2 151-380	GTCATCGCTAGCCACCATGACTAATTTAGTTCTTT	CGGCAGCTCGAGGAGAAGCGTATC
ORF2 201-450	CCGCCCGCTAGCCACCATGGCTGTTGGTGGTTATG	AGGAGTCTCGAGGTCCTGCTCGTG
ORF2 251-500	GGTCATGCTAGCCACCATGCTTCATTATCGCAAT	GGCCACCTCGAGAAATGTGACTGT
ORF2 296-550	TAATACGCTAGCCACCATGGCACTGGGGCTTCTT	CTTGGTCTCGAGAGCTTCCCAGAA
ORF2 336-608	TCGGCTGCTAGCCACCATGGACGGGACTGCTGAG	ATCCTCCTCGAGAGCAAGAGCCGA
ORF2 401-660	GCTGTTGCTAGCCACCATGGTTGTCTCAGCCAAT	GACTCTCTCGAGAGACTCCCGGGT
ORF2-FLAG (partial)	GGCTGGTTATCCTTATAACTAC	GTCATCGTCGTCCTTGTAGTCAGACTCCCGGG
FLAG+60r-UTR	AGGACGACGATGACAAGTGATAGCAGTCTACTATC	GAGCTCGGTACCCGGGGATC
FLAG-UTR	AAGGACGACGATGACAAGTGATAGTTAATTCTTCC	GAGCTCGGTACCCGGGGATC
ORF1-GAA (partial)	CAACTGGAGAGACCATCGTCCACGGTAAGGTCG	CGAGGCGGCACCCTTAAAGGCGGCAACCC
GAA-ORF2	AAGGGTGCCGCCTCGGTGGTCCTCTGTAGTG	AGTTACTCTGGACGGCCGTCCCCTCACTACCATCC
